# Supplementary material for: Triploid atlantic salmon (Salmo salar L.) post-smolts accumulate prevalence more slowly than diploid salmon following bath challenge with salmonid alphavirus subtype 3
Source: PLoS One. 2017 Apr 12;12(4):e0175468. doi: 10.1371/journal.pone.0175468 (PMC5389816; doi:10.1371/journal.pone.0175468)
Supplement: S1 Raw data — (XLSX) [file pone.0175468.s001.xlsx]

## Sheet: Heart
tank	fish ID	Group	dpi	copy #	Comments
1	1	T	7
1	2	T	7
1	3	T	7
1	4	T	7
1	5	T	7
1	6	T	7
1	7	T	7
1	8	T	7
1	9	T	14
1	10	T	14
1	11	T	14
1	12	T	14
1	13	T	14
1	14	T	14
1	15	T	14	3.70057e+06
1	16	T	14
1	17	T	21	149713
1	18	T	21	25218.4
1	19	T	21	27687.6
1	20	T	21	2.18864e+06
1	21	T	21
1	22	T	21
1	23	T	21
1	24	T	21	964524
1	25	T	35	11525.4
1	26	T	35	15560.9
1	27	T	35	978052
1	28	T	35	18256
1	29	T	35	464.274
1	30	T	35
1	31	T	35		Diploid
1	32	T	35	6695.24
2	1	T	7	2.50221
2	2	T	7
2	3	T	7	2279.66
2	4	T	7	331.778
2	5	T	7
2	6	T	7	1115.94	contaminated
2	7	T	7
2	8	T	7
2	9	T	14	39805.5
2	10	T	14
2	11	T	14
2	12	T	14
2	13	T	14	208180
2	14	T	14
2	15	T	14
2	16	T	14
2	17	T	21
2	18	T	21
2	19	T	21
2	20	T	21
2	21	T	21	109239
2	22	T	21	1.85422e+06
2	23	T	21	80005.2
2	24	T	21	13.8553
2	25	T	35	3138.72
2	26	T	35	18372
2	27	T	35	2793.18
2	28	T	35	276378
2	29	T	35	42.5022
2	30	T	35	32583.6
2	31	T	35	83621.9
2	32	T	35	66.8228
3	1	DC	7
3	2	DC	7
3	3	DC	7
3	4	DC	7
3	5	DC	7
3	6	DC	7
3	7	DC	7
3	8	DC	7
3	9	DC	14
3	10	DC	14
3	11	DC	14
3	12	DC	14
3	13	DC	14
3	14	DC	14
3	15	DC	14
3	16	DC	14
3	17	DC	21
3	18	DC	21
3	19	DC	21
3	20	DC	21
3	21	DC	21
3	22	DC	21
3	23	DC	21
3	24	DC	21
3	25	DC	35
3	26	DC	35
3	27	DC	35
3	28	DC	35
3	29	DC	35
3	30	DC	35
3	31	DC	35
3	32	DC	35
4	1	DC	7
4	2	DC	7
4	3	DC	7
4	4	DC	7
4	5	DC	7
4	6	DC	7
4	7	DC	7
4	8	DC	7
4	9	DC	14
4	10	DC	14
4	11	DC	14
4	12	DC	14
4	13	DC	14
4	14	DC	14
4	15	DC	14
4	16	DC	14
4	17	DC	21
4	18	DC	21
4	19	DC	21
4	20	DC	21
4	21	DC	21
4	22	DC	21
4	23	DC	21
4	24	DC	21
4	25	DC	35
4	26	DC	35
4	27	DC	35
4	28	DC	35
4	29	DC	35
4	30	DC	35	42.2293
4	31	DC	35
4	32	DC	35
5	1	TC	7
5	2	TC	7
5	3	TC	7
5	4	TC	7
5	5	TC	7
5	6	TC	7
5	7	TC	7
5	8	TC	7
5	9	TC	14
5	10	TC	14
5	11	TC	14
5	12	TC	14
5	13	TC	14
5	14	TC	14
5	15	TC	14
5	16	TC	14
5	17	TC	21
5	18	TC	21
5	19	TC	21
5	20	TC	21
5	21	TC	21
5	22	TC	21
5	23	TC	21
5	24	TC	21
5	25	TC	35	18.5007
5	26	TC	35
5	27	TC	35
5	28	TC	35
5	29	TC	35
5	30	TC	35
5	31	TC	35
5	32	TC	35
6	1	TC	7
6	2	TC	7
6	3	TC	7
6	4	TC	7
6	5	TC	7
6	6	TC	7
6	7	TC	7
6	8	TC	7
6	9	TC	14
6	10	TC	14
6	11	TC	14
6	12	TC	14
6	13	TC	14
6	14	TC	14
6	15	TC	14
6	16	TC	14
6	17	TC	21
6	18	TC	21
6	19	TC	21
6	20	TC	21
6	21	TC	21
6	22	TC	21
6	23	TC	21
6	24	TC	21
6	25	TC	35
6	26	TC	35
6	27	TC	35
6	28	TC	35
6	29	TC	35
6	30	TC	35
6	31	TC	35
6	32	TC	35
7	1	D	7
7	2	D	7
7	3	D	7
7	4	D	7
7	5	D	7
7	6	D	7
7	7	D	7
7	8	D	7
7	9	D	14	76716.6
7	10	D	14
7	11	D	14	10552109
7	12	D	14	396601
7	13	D	14
7	14	D	14	21987674
7	15	D	14
7	16	D	14	316.609
7	17	D	21	9633.47
7	18	D	21	424394
7	19	D	21	21167.8
7	20	D	21	6.00146e+06
7	21	D	21	5.64002e+06
7	22	D	21	1548929
7	23	D	21	7475.33
7	24	D	21	4.12672e+06
7	25	D	35	183644
7	26	D	35	16861.4
7	27	D	35	35032.8
7	28	D	35	3263.87
7	29	D	35	8272.2
7	30	D	35	7150.14
7	31	D	35	47985
7	32	D	35
8	1	D	7	374.314
8	2	D	7
8	3	D	7
8	4	D	7
8	5	D	7
8	6	D	7
8	7	D	7
8	8	D	7
8	9	D	14	179.649
8	10	D	14	1675055
8	11	D	14	69422.4
8	12	D	14	1.97134e+06
8	13	D	14	2220020
8	14	D	14	124582
8	15	D	14	229686
8	16	D	14	379.719
8	17	D	21	505550
8	18	D	21	84178.3
8	19	D	21	44352.6
8	20	D	21	17866.7
8	21	D	21	61692.6
8	22	D	21	54493.5
8	23	D	21	1.38927e+06
8	24	D	21	76019.7
8	25	D	35	4230.81
8	26	D	35	1326.3
8	27	D	35	525.641
8	28	D	35	3592.15
8	29	D	35	24296.3
8	30	D	35	45595.5
8	31	D	35	3817.47
8	32	D	35	8489.79

## Sheet: cond. factor
group	tank	fish	dpi	length	weight	Cond factor	Comments	average weight per group	ATPase	average ATPase
T			-13					73.6	19.9768
T			-13						12.4194
T			-13						14.6695
T			-13						11.0404
T			-13						13.8172
T			-13						16.2974
T			-13						11.8027	19.9768	max
T			-13						15.861	11.0404	min
T			-13						14.5317
T			-13						15.66	14.6076	Triploids
D			-13					79.7	12.7634
D			-13						14.1009
D			-13						16.4493
D			-13						14.7438
D			-13						13.2564
D			-13						14.5755
D			-13						20.6723	21.7374	max
D			-13						17.3946	12.7634	min
D			-13						16.8218
D			-13						21.7374	16.2515	Diploids
D		1	0	18.2	59	0.978674		76.4
D		2	0	17.7	60	1.08201		12.1765
D		3	0	19.7	86	1.12486
D		4	0	19.3	75	1.04325
D		5	0	19.2	70	0.988996
D		6	0	19.9	91	1.15473
D		7	0	20	80	1
D		8	0	19	73	1.0643
D		9	0	19.6	74	0.982796
D		10	0	21	96	1.03661
T		1	0	20	87	1.0875		71.6
T		2	0	19.8	82	1.05638		19.0158
T		3	0	17	46	0.936291
T		4	0	18.3	56	0.913766
T		5	0	18.6	65	1.01012
T		6	0	17.3	56	1.08156
T		7	0	18.9	67	0.992406
T		8	0	21.7	110	1.0765
T		9	0	18.2	63	1.04502
T		10	0	20.3	84	1.00413
T	1	1	7	20.1	71	0.87432
T	1	2	7	18.7	59	0.902251
T	1	3	7	18.9	63	0.933158
T	1	4	7	20.9	98	1.07346
T	1	5	7	19.6	73	0.969515
T	1	6	7	19.7	72	0.941746
T	1	7	7	20.5	81	0.940207
T	1	8	7	17.7	50	0.901675
T	2	1	7	20.8	91	1.01123
T	2	2	7	20.2	93	1.12831
T	2	3	7	19.4	74	1.01351
T	2	4	7	16.5	50	1.11306
T	2	5	7	19.8	82	1.05638
T	2	6	7	21.8	109	1.0521	contaminated
T	2	7	7	17.6	49	0.89879
T	2	8	7	19.7	70	0.915586
DC	3	1	7	18.8	72	1.08357
DC	3	2	7	21.5	101	1.01626
DC	3	3	7	19.4	71	0.972418
DC	3	4	7	18.2	60	0.995261
DC	3	5	7	21.5	102	1.02632
DC	3	6	7	18.1	70	1.18049
DC	3	7	7	21.3	101	1.04516
DC	3	8	7	20.5	81	0.940207
DC	4	1	7	20.7	91	1.02596
DC	4	2	7	19.9	98	1.24356
DC	4	3	7	20.8	102	1.13347
DC	4	4	7	20.8	98	1.08902
DC	4	5	7	20.9	93	1.01869
DC	4	6	7	20.9	94	1.02965
DC	4	7	7	19.6	74	0.982796
DC	4	8	7	19.2	66	0.932482
TC	5	1	7	22.2	107	0.977968
TC	5	2	7	19	62	0.903922
TC	5	3	7	19.9	78	0.989772
TC	5	4	7	19.6	69	0.916391
TC	5	5	7	22.9	126	1.04921
TC	5	6	7	20.6	90	1.02953
TC	5	7	7	19.3	64	0.890242
TC	5	8	7	21.6	98	0.972444
TC	6	1	7	18.2	54	0.895735
TC	6	2	7	19	61	0.889342
TC	6	3	7	22.2	103	0.941409
TC	6	4	7	20.1	79	0.972834
TC	6	5	7	20.2	72	0.873531
TC	6	6	7	20.5	80	0.928599
TC	6	7	7	18.8	63	0.948128
TC	6	8	7	20.2	84	1.01912
D	7	1	7	18.8	67	1.00833
D	7	2	7	20.8	91	1.01123
D	7	3	7	18.8	67	1.00833
D	7	4	7	19.6	71	0.942953
D	7	5	7	21.4	87	0.887724
D	7	6	7	20.9	95	1.0406
D	7	7	7	19.2	76	1.07377
D	7	8	7	19.7	74	0.967906
D	8	1	7	21	102	1.10139
D	8	2	7	21.3	105	1.08655
D	8	3	7	18.2	59	0.978674
D	8	4	7	21.2	102	1.07051
D	8	5	7	21.7	107	1.04714
D	8	6	7	21.8	110	1.06175
D	8	7	7	19.2	71	1.00312
D	8	8	7	20.1	77	0.948206
T	1	9	14	21	92	0.993413
T	1	10	14	19	69	1.00598
T	1	11	14	18.8	60	0.902979
T	1	12	14	18.9	69	1.02203
T	1	13	14	21.2	85	0.892095
T	1	14	14	21.5	86	0.865333
T	1	15	14	21.5	102	1.02632
T	1	16	14	21.4	95	0.969354
T	2	9	14	19.6	65	0.863267
T	2	10	14	21.2	84	0.8816
T	2	11	14	19.9	73	0.926326
T	2	12	14	19.3	63	0.876332
T	2	13	14	18	57	0.977366
T	2	14	14	20.3	76	0.908501
T	2	15	14	21.3	93	0.962375
T	2	16	14	19.7	61	0.797868
DC	3	9	14	20.4	84	0.989438
DC	3	10	14	21.7	111	1.08628
DC	3	11	14	19.4	70	0.958722
DC	3	12	14	20.4	81	0.954101
DC	3	13	14	19.9	71	0.900947
DC	3	14	14	20.9	85	0.931065
DC	3	15	14	19.8	78	1.00484
DC	3	16	14	20	72	0.9
DC	4	9	14	19.8	78	1.00484
DC	4	10	14	19.8	79	1.01773
DC	4	11	14	19.6	76	1.00936
DC	4	12	14	21.2	102	1.07051
DC	4	13	14	20.4	86	1.013
DC	4	14	14	20.5	88	1.02146
DC	4	15	14	19.6	77	1.02264
DC	4	16	14	20.9	95	1.0406
TC	5	9	14	17.9	50	0.871788
TC	5	10	14	20.7	96	1.08233
TC	5	11	14	20.6	85	0.972338
TC	5	12	14	19.3	65	0.904152
TC	5	13	14	21.8	107	1.0328
TC	5	14	14	19	62	0.903922
TC	5	15	14	21.4	106	1.08159
TC	5	16	14	18.7	57	0.871666
TC	6	9	14	19.8	75	0.966197
TC	6	10	14	19.8	67	0.863136
TC	6	11	14	20.7	72	0.811748
TC	6	12	14	20.2	69	0.837134
TC	6	13	14	20.6	82	0.93802
TC	6	14	14	17.8	49	0.868833
TC	6	15	14	19.4	66	0.903938
TC	6	16	14	20.5	73	0.847347
D	7	9	14	20.2	88	1.06765
D	7	10	14	21	101	1.09059
D	7	11	14	21.7	104	1.01778
D	7	12	14	21.2	100	1.04952
D	7	13	14	22.1	125	1.15807
D	7	14	14	21	91	0.982615
D	7	15	14	20.5	95	1.10271
D	7	16	14	18.2	58	0.962086
D	8	9	14	21.4	94	0.95915
D	8	10	14	18.8	58	0.87288
D	8	11	14	20.3	86	1.02804
D	8	12	14	19.9	72	0.913636
D	8	13	14	20.2	82	0.994855
D	8	14	14	22.2	105	0.959689
D	8	15	14	23.2	132	1.05709
D	8	16	14	21.7	104	1.01778
T	1	17	21	19.4	66	0.903938
T	1	18	21	20.1	73	0.898948
T	1	19	21	19.4	69	0.945026
T	1	20	21	21.4	87	0.887724
T	1	21	21	21.1	94	1.00065
T	1	22	21	22.1	114	1.05616
T	1	23	21	19.5	67	0.903589
T	1	24	21	17.6	50	0.917132
T	2	17	21	20.5	82	0.951814
T	2	18	21	22.9	122	1.01591
T	2	19	21	21.2	85	0.892095
T	2	20	21	21.4	100	1.02037
T	2	21	21	17.8	46	0.815639
T	2	22	21	21	89	0.961019
T	2	23	21	20	75	0.9375
T	2	24	21	19	57	0.831025
DC	3	17	21	20.3	89	1.0639
DC	3	18	21	20.7	92	1.03723
DC	3	19	21	20.8	96	1.0668
DC	3	20	21	21.3	100	1.03481
DC	3	21	21	21.1	95	1.01129
DC	3	22	21	19.4	76	1.0409
DC	3	23	21	18.7	62	0.948128
DC	3	24	21	20.7	81	0.913217
DC	4	17	21	21.3	94	0.972723
DC	4	18	21	20	75	0.9375
DC	4	19	21	17.7	59	1.06398
DC	4	20	21	21.1	114	1.21355
DC	4	21	21	21.6	103	1.02206
DC	4	22	21	19.7	79	1.0333
DC	4	23	21	19.8	76	0.97908
DC	4	24	21	21.1	90	0.958065
TC	5	17	21	17.8	41	0.726982
TC	5	18	21	18.9	58	0.859098
TC	5	19	21	21.4	92	0.938743
TC	5	20	21	21.2	87	0.913086
TC	5	21	21	17.2	42	0.825399
TC	5	22	21	22.3	107	0.964871
TC	5	23	21	19.9	73	0.926326
TC	5	24	21	20.2	71	0.861399
TC	6	17	21	19.3	67	0.931972
TC	6	18	21	22.2	104	0.950549
TC	6	19	21	22.8	114	0.961834
TC	6	20	21	19.7	73	0.954826
TC	6	21	21	20.2	72	0.873531
TC	6	22	21	21.6	101	1.00221
TC	6	23	21	20.3	83	0.992179
TC	6	24	21	20.4	85	1.00122
D	7	17	21	19.7	74	0.967906
D	7	18	21	21.7	106	1.03735
D	7	19	21	19.3	74	1.02934
D	7	20	21	20.9	85	0.931065
D	7	21	21	20.2	75	0.909928
D	7	22	21	21.3	104	1.0762
D	7	23	21	20.7	85	0.958314
D	7	24	21	21.6	94	0.932753
D	8	17	21	18.7	60	0.917543
D	8	18	21	22.1	119	1.10248
D	8	19	21	19.5	73	0.984507
D	8	20	21	21.4	97	0.989761
D	8	21	21	17.9	54	0.941531
D	8	22	21	18.9	63	0.933158
D	8	23	21	21.2	98	1.02853
D	8	24	21	21.7	110	1.0765
T	1	25	35	20.8	93	1.03346
T	1	26	35	21.3	96	0.993419
T	1	27	35	20.1	73	0.898948
T	1	28	35	20.2	69	0.837134
T	1	29	35	22	104	0.976709
T	1	30	35	22.1	95	0.88013
T	1	31	35	22	105	0.986101	Diploid
T	1	32	35	20.7	85	0.958314
T	2	25	35	20.7	99	1.11615
T	2	26	35	21.8	89	0.859054
T	2	27	35	19.7	70	0.915586
T	2	28	35	19.5	57	0.768725
T	2	29	35	19.7	61	0.797868
T	2	30	35	23	137	1.126
T	2	31	35	18.9	65	0.962782
T	2	32	35	20.7	90	1.01469
DC	3	25	35	19.6	78	1.03592
DC	3	26	35	20.6	115	1.31552
DC	3	27	35	22.3	114	1.02799
DC	3	28	35	22.2	89	0.81345
DC	3	29	35	21.2	97	1.01804
DC	3	30	35	21.8	112	1.08106
DC	3	31	35	22.5	122	1.07106
DC	3	32	35	22.3	113	1.01898
DC	4	25	35	20.5	86	0.998244
DC	4	26	35	21.8	107	1.0328
DC	4	27	35	20.5	95	1.10271
DC	4	28	35	32.2	129	0.386387
DC	4	29	35	20.5	93	1.0795
DC	4	30	35	18	50	0.857339
DC	4	31	35	21.9	112	1.06632
DC	4	32	35	19	52	0.758128
TC	5	25	35	23.7	127	0.954023
TC	5	26	35	21.6	95	0.942676
TC	5	27	35	22.9	127	1.05754
TC	5	28	35	19.5	65	0.876616
TC	5	29	35	22	107	1.00488
TC	5	30	35	22	103	0.967318
TC	5	31	35	22.7	120	1.0259
TC	5	32	35	23.8	140	1.03848
TC	6	25	35	24.7	151	1.00204
TC	6	26	35	23.6	122	0.928162
TC	6	27	35	21.4	92	0.938743
TC	6	28	35	20.7	85	0.958314
TC	6	29	35	22.3	110	0.991923
TC	6	30	35	23.2	125	1.00103
TC	6	31	35	22.8	120	1.01246
TC	6	32	35	21.7	99	0.968849
D	7	25	35	21.7	95	0.929703
D	7	26	35	21.6	100	0.99229
D	7	27	35	18.9	62	0.918346
D	7	28	35	21.7	104	1.01778
D	7	29	35	21.8	101	0.974882
D	7	30	35	21.6	91	0.902984
D	7	31	35	21.8	95	0.916968
D	7	32	35	19.7	73	0.954826
D	8	25	35	19.6	82	1.08904
D	8	26	35	22.5	122	1.07106
D	8	27	35	19.2	58	0.819453
D	8	28	35	22.4	127	1.12995
D	8	29	35	21.2	97	1.01804
D	8	30	35	21.7	108	1.05693
D	8	31	35	20	83	1.0375
D	8	32	35	21.6	102	1.01214

## Sheet: ATPase
group	dpi	ATPase	average ATPase
T	-13	19.9768
T	-13	12.4194
T	-13	14.6695
T	-13	11.0404
T	-13	13.8172
T	-13	16.2974
T	-13	11.8027	19.9768	max
T	-13	15.861	11.0404	min
T	-13	14.5317
T	-13	15.66	14.6076	Triploids
D	-13	12.7634
D	-13	14.1009
D	-13	16.4493
D	-13	14.7438
D	-13	13.2564
D	-13	14.5755
D	-13	20.6723	21.7374	max
D	-13	17.3946	12.7634	min
D	-13	16.8218
D	-13	21.7374	16.2515	Diploids
